# Supplementary material for: Borylated 2,3,4,5-Tetrachlorophthalimide and Their 2,3,4,5-Tetrachlorobenzamide Analogues: Synthesis, Their Glycosidase Inhibition and Anticancer Properties in View to Boron Neutron Capture Therapy
Source: Molecules. 2022 May 26;27(11):3447. doi: 10.3390/molecules27113447 (PMC9182199; doi:10.3390/molecules27113447)
Supplement: Supplementary file 1 [file molecules-27-03447-s001.zip]

Archive with 1 entries (1 files):
- molecules-1625530-Supplementary.pdf
